# Supplementary material for: Alternative splicing of NF-YA promotes prostate cancer aggressiveness and represents a new molecular marker for clinical stratification of patients
Source: J Exp Clin Cancer Res. 2021 Nov 15;40:362. doi: 10.1186/s13046-021-02166-4 (PMC8594157; doi:10.1186/s13046-021-02166-4)
Supplement: Supplementary file 7 — Additional file 7: Table S1. Oligonucleotides used in the experiments. [file 13046_2021_2166_MOESM7_ESM.xlsx]

## Sheet: Sheet1
Table S1. Oligonucleotides used in the experiments.
Gene	Sequence (5’-3’)	Application
CDH1/ECAD	F:CGAGAGCTACACGTTCACGG	RT-qPCR
	R:GGGTGTCGAGGGAAAAATAGG
SNAI2	F:CGAACTGGACACACATACAGTG	RT-qPCR
	R:CTGAGGATCTCTGGTTGTGGT
CNTN1	F:GATGGAGAATACGTTGTGGAGG	RT-qPCR
	R:AGTAGACAAGGATGCCAAAGG
MMP2	F:GACCACAGCCAACTACGATGA	RT-qPCR
	R:GCTCCTGAATGCCCTTGATGT
MMP7	F:CAGGAAACACGCTGGCTCAT	RT-qPCR
	R:AGACTGCTACCATCCGTCCA
COL1A1	F:GTTCAGCTTTGTGGACCTCC	RT-qPCR
	R:TGGGATGTCTTCGTCTTGGC
COL21A1	F:CTGGGGTGGATGGCTTGATG	RT-qPCR
	R:TCTGAAAACTCTCTTCCGGGC
COL4A1	F:GGGATGCTGTTGAAAGGTGAA	RT-qPCR
	R:GGTGGTCCGGTAAATCCTGG
COL4A2	F:CCAGGGGTCGGAGAGAAAG	RT-qPCR
	R:GGTCCTGTGCCTATAACAATTCC
SPON1	F:TCCAGGTGTTTTGGATAGCAC	RT-qPCR
	R:CAGGCACAGCAGTCTAAGATG
RPL21	F:AGATAGCTTCCTGAAACGTGTGA	RT-qPCR
	R:AAGTGTGCTTCTCTGGGTGG
RPS20	F:GCGCCTCTTATCAAGTCAGC	RT-qPCR
	R:CGGAAAAACACCCGTGGAG
ACTB	F:TGGAACGGTGAAGGTGACAG	RT-qPCR
	R:GTAACAACGCATCTCATATTTGGAA
human Alu sequences	F:GGTGAAACCCCGTCTCTACT	qPCR
	R:GGTTCAAGCGATTCTCCTGC
gRNA-hNFYAex2	F:CACCGCTGCTGAATCTGTCCTGCC	gRNA cloning in pX330 plasmid
	R:AAACGGCAGGACAGATTCAGCAGC
human genomic NFYAex2	F:TGGTGGGAAGCAATTACGTG	PCR for TIDE
	R:AACCAGGCACCCATGAAGAG
mouse genomic NFYAex2	F:CATTTTGCGAGGCAGCGG	PCR for TIDE
	R:GCAGTCTGTGGCTGTTGGAT
